# Supplementary material for: Cross-neutralizing antibodies bind a SARS-CoV-2 cryptic site and resist circulating variants
Source: Nat Commun. 2021 Sep 27;12:5652. doi: 10.1038/s41467-021-25997-3 (PMC8476643; doi:10.1038/s41467-021-25997-3)
Supplement: Supplementary file 4 — Source Data [file 41467_2021_25997_MOESM4_ESM.xlsx]

## Sheet: Fig.2
Fig.2a
log	7D6			6D6			16D8			CR3022					Fig.2d
2.17609	100	100	100	99	99	99	99	99	99	25	23	27				7D6		6D6		16D8
1.69897	94	94	94	84	84	85	91	91	91	11	8	13			150	96.2073	97.1555
1.22185	73	72	73	66	66	67	66	65	66	0	-4	2			50	83.8812	87.6738
0.744727	47	45	48	41	40	43	42	41	43	15	12	17			16.6667	69.0897	72.6928
0.267606	48	46	49	16	14	18	38	37	39	5	2	7			5.55556	51.4538	54.8672
-0.20952	30	28	31	1	-1	3	36	35	37	15	12	16			1.85185	35.335	47.0922
-0.68664	30	27	31	5	3	7	28	27	29	9	6	11			0.617284	38.3691	34.5764
-1.16376	26	24	28	7	5	9	20	18	21	-7	-11	-5			0.205761	26.4222	41.5929
-1.64088	15	12	17	8	6	10	16	14	17	13	10	15			0.068587	8.59666	22.6295
-2.118	6	3	8	0	-2	2	15	13	16	5	1	7			0.022862	11.6308	9.92409
Fig.2b															450			97.8153	98.2125
log	7D6			6D6			16D8			CR3022					150			91.4598	94.4389
1.87506	80	79	81	91	90	91	91	91	92	92	92	92			50			79.9404	81.3307
1.39794	59	57	61	87	86	88	88	88	89	72	70	73			16.6667			64.8461	65.6405
0.920819	44	42	47	75	74	76	83	83	84	51	49	53			5.55556			55.3128	52.7309
0.443698	31	29	35	58	57	61	64	63	65	35	32	37			1.85185			48.9573	49.7517
-0.0334238	24	21	28	37	35	41	46	44	47	15	12	19			0.617284			43.7934	34.856
-0.510545	17	14	22	24	21	28	27	25	29	9	5	12			0.205761			31.281	38.6296
-0.987666	16	12	21	17	14	21	13	10	16	6	2	9			0.068587			30.0894	17.3784
-1.46479	15	11	20	6	3	11	4	1	7	1	-3	5
-1.94191	-12	-17	-6	7	4	12	-1	-4	2	7	3	10			450					97.4181	98.4111
-2.41903	-3	-8	3	17	14	22	15	12	18	-13	-18	-9			150					78.5502	88.4806
															50					80.3376	81.9265
															16.6667					71.5988	57.1003
Fig.2c															5.55556					32.8699	43.3962
	7D6		6D6		16D8										1.85185					33.863	34.856
3.7037	91.586														0.617284					46.7726	12.0159
1.23457	84.6305														0.205761					15.5909	14.2006
0.411523	77.5627														0.068587					38.2324	13.8034
0.137174	67.0173
0.0457247	48.7309
0.0152416	37.5592
0.00508053	28.7529
0.00169351	15.6428
0.0005645	7.28912
0.00018817	0.235924
6.2723e-05	-4.20492
2			72.6347		69.7805
0.666667			61.2615		57.7537
0.222222			54.2459		56.185
0.0740741			44.3761		36.4235
0.0246914			26.6845		27.0984
0.00823045			5.07108		8.60069
0.00274348			6.72695		-0.48478
0.0009145			-8.19761		-14.0367
0.00030483			-8.568		-3.84008
0.00010161			-13.9496		-11.8797

## Sheet: Fig.4b
Fig4b-7D6												LV-SARS2-D614G
	WT		N501Y		L452R		K417T/E84K/N501Y						7D6			6D6			REGN10933
2000	3.753	3.716	3.762	3.685	3.722	3.682	3.681	3.613				2.18	99	99	99	96	96	96	99	99	99
666.667	3.918	3.921	4.289	4.288	4.46	4.286	4.284	4.284				1.7	92	92	93	86	85	87	99	99	100
222.222	4.457	4.459	3.811	3.722	4.288	4.288	4.284	4.283				1.22	77	76	79	62	60	65	99	99	100
74.0741	3.406	3.488	3.987	3.687	3.864	3.813	3.92	3.861				0.74	50	46	53	34	29	38	99	99	99
24.6914	1.749	1.78	2.245	2.511	2.193	2.138	2.277	2.197				0.27	26	21	31	18	13	23	98	97	98
8.23045	0.752	0.75	1.157	1.048	1.194	0.994	1.042	1.063				-0.21	7	1	13	13	7	18	96	96	96
2.74348	0.29	0.313	0.391	0.421	0.517	0.379	0.427	0.389				-0.69	8	2	14	4	-2	10	90	89	90
0.914495	0.122	0.12	0.216	0.22	0.214	0.168	0.202	0.2				-1.16	9	2	14	8	1	13	70	68	72
												-1.64	-2	-9	4	-4	-11	2	42	38	46
Fig4b-6D6												-2.12	-11	-18	-4	-8	-15	-1	17	12	22
	WT		N501Y		L452R		K417T/E84K/N501Y
2000	3.753	3.752	3.718	3.679	3.645	3.647	3.635	3.58
666.667	4.057	4.06	4.29	4.289	4.455	4.458	4.156	4.453				LV-SARS2-B.1.1.7
222.222	4.453	4.455	3.81	3.72	4.457	4.287	4.286	4.456					7D6			6D6			REGN10933
74.0741	3.652	3.767	4.288	4.284	4.067	4.29	4.066	4.164				2.18	99	99	99	100	100	100	100	100	100
24.6914	2.282	2.27	2.804	2.651	3.027	2.828	2.828	2.658				1.7	99	99	99	98	98	98	100	100	100
8.23045	0.963	0.984	1.417	1.455	1.408	1.361	1.269	1.294				1.22	91	91	91	84	83	84	100	100	100
2.74348	0.415	0.416	0.588	0.571	0.559	0.542	0.522	0.523				0.74	77	76	77	59	58	60	99	99	99
0.914495	0.164	0.179	0.29	0.31	0.241	0.232	0.234	0.238				0.27	45	43	47	36	34	38	99	99	99
												-0.21	35	33	37	17	14	19	97	97	97
Fig4b-#1												-0.69	28	26	30	21	19	23	93	93	94
	WT		N501Y		L452R		K417T/E84K/N501Y					-1.16	19	16	21	16	13	18	79	79	80
100	3.361	3.309	3.111	3.03	3.351	3.181	2.923	2.822				-1.64	13	11	16	4	1	7	69	67	69
300	2.409	2.541	1.725	1.61	2.309	2.254	1.183	1.219				-2.12	7	4	9	-9	-13	-6	39	37	41
900	1.179	1.272	0.815	0.738	1.134	1.073	0.483	0.48
2700	0.484	0.508	0.309	0.323	0.421	0.4	0.193	0.192				LV-SARS2-P.1
8100	0.21	0.222	0.122	0.12	0.174	0.168	0.099	0.091					7D6			6D6			REGN10933
24300	0.126	0.126	0.057	0.068	0.095	0.097	0.062	0.06				2.18	98	98	98	99	99	99	99	99	99
72900	0.086	0.079	0.045	0.057	0.062	0.074	0.066	0.052				1.7	98	97	98	95	94	95	86	86	86
												1.22	83	82	83	82	81	82	68	67	68
												0.74	61	60	62	58	57	59	37	35	39
												0.27	42	40	43	37	34	38	16	13	18
												-0.21	28	25	30	20	16	21	18	15	20
												-0.69	24	21	26	8	5	10	13	11	16
												-1.16	11	8	13	10	7	12	9	7	12
												-1.64	-6	-10	-3	-2	-6	0	-5	-8	-2
												-2.12	4	0	6	3	0	6	8	5	10
												LV-SARS2-B.1.351	7D6			6D6			REGN10933
												2.18	99	98	99	99	99	99	99	99	99
												1.7	91	91	91	86	86	86	96	96	96
												1.22	68	67	69	68	67	68	90	90	91
												0.74	37	35	38	37	35	39	82	82	83
												0.27	25	23	27	16	13	18	60	59	61
												-0.21	21	18	23	18	15	20	47	45	48
												-0.69	12	9	14	13	11	16	35	32	36
												-1.16	16	13	18	9	7	12	13	10	15
												-1.64	9	6	11	-5	-8	-2	35	32	36
												-2.12	6	3	9	8	5	10	17	14	19
												SARS-CoV-2 B.1.351
													7D6		6D6
												150	88.2771	98.9343
												50	86.1456	65.897
												16.6667	73.357	57.3712
												5.55556	17.9396	23.2682
												1.85185	8.3481	-19.3606
												0.617284	1.95378	5.15094
												0.205761	-2.30909	-11.9006
												0.068587	11.5453	-2.30909
												0.022862	5.15094	20.071
												450			97.8686	96.8028
												150			100	94.6714
												50			91.4742	94.6714
												16.6667			71.2256	82.9485
												5.55556			47.7797	42.4511
												1.85185			36.0568	7.28238
												0.617284			24.3339	36.0568
												0.205761			30.7282	-2.30909
												0.068587			42.4511	28.5968
